# Supplementary material for: Adriamycin does not damage podocytes of zebrafish larvae
Source: PLoS One. 2020 Nov 13;15(11):e0242436. doi: 10.1371/journal.pone.0242436 (PMC7665694; doi:10.1371/journal.pone.0242436)
Supplement: S1 File — Representative 2-photon microscopy in vivo z-stacks of ET larvae before treatment at 7 dpf and after treatment at 9 dpf. No signs of glomerular injury such as podocyte loss or bowman's space edema were seen after ADR treatment. Treated larvae displayed an intact glomerular cytoarchitecture, primary processes of podocytes could be resolved in all groups. (ZIP) [file pone.0242436.s002.zip]

Archive with 5 entries (5 files):
- S2_Movie Before treatment.avi
- S3_Movie 48 h Ctrl treatment.avi
- S4_Movie 48 h ADR 20 μM treatment.avi
- S5_Movie 48 h ADR 40 μM treatment.avi
- S6_Movie 48 h ADR 60 μM treatment.avi
